# Supplementary material for: An original phylogenetic approach identified mitochondrial haplogroup T1a1 as inversely associated with breast cancer risk in BRCA2 mutation carriers
Source: Breast Cancer Res. 2015 Apr 25;17(1):61. doi: 10.1186/s13058-015-0567-2 (PMC4478717; doi:10.1186/s13058-015-0567-2)
Supplement: Additional file 2: — SNPs selected for downstream analyses. [file 13058_2015_567_MOESM2_ESM.xlsx]

## Sheet: Feuil1
SNPs selected for downstream analyses.
SNPs tagged with '-' were missing or were excluded by quality filtering
SNP.Name	Position	Major.allele	Minor.allele	maf_B1_cases	maf_B1_controls	maf_B2_cases	maf_B2_controls
MitoT479C	477	T	C	0.0239504843918192	0.0259009009009009	0.0255703183755327	0.0238547031715912
rs3937039	663	A	G	0.000941872981700754	0.00112612612612613	0.00200551516670845	0.00108430468961778
MitoG1721A	1719	G	A	0.0633745963401507	0.0584177927927928	0.0518927049385811	0.0569259962049336
MitoG3012A	3010	G	A	0.22524219590958	0.225647522522523	0.233391827525696	0.217132014095961
MitoA3349G	3348	A	G	0.00215285252960172	0.00197072072072072	0.002256204562547	0.00325291406885335
MitoT3395C	3394	T	C	0.00847685683530678	0.0111204954954955	0.011281022812735	0.00759013282732448
MitoA3481G	3480	A	G	0.101049515608181	0.102618243243243	0.112308849335673	0.118731363513147
rs2854133	3565	A	G	0.000134553283100108	0.000422297297297297	0.000250689395838556	0.00271076172404446
MitoC3595T	3594	C	T	0.0052475780409042	0.00591216216216216	0.00426171972925545	0.00433721875847113
MitoA3721G	3720	A	G	0.0131862217438105	0.0143581081081081	0.0115317122085736	0.00894551368934671
MitoG3916A	3915	G	A	0.0278525296017223	0.0291385135135135	0.0183003258962146	0.0268365410680401
MitoC3971T	3970	C	T	0.000269106566200215	0.00098536036036036	0.000501378791677112	0
MitoA4025G	4024	A	G	0.0104951560818084	0.0139358108108108	0.0115317122085736	0.0130116562754134
rs1599988	4216	T	C	0.186221743810549	0.196931306306306	0.191526698420657	0.183789644890214
MitoT4337C	4336	T	C	0.0236813778256189	0.0235078828828829	0.0160441213336676	0.0206017891027379
rs28628414	4506	A	G	0.000269106566200215	0.000140765765765766	0	0
rs1117206	4586	T	C	0.000403659849300323	0.000281531531531532	0.000501378791677112	0
MitoG4770A	4769	G	A	0.0227395048439182	0.0202702702702703	0.0230634244171472	0.0252100840336134
rs28357978	4824	A	G	0.000941872981700754	0.00126689189189189	0.00200551516670845	0.00108430468961778
MitoA4918G	4917	A	G	0.0990312163616792	0.102336711711712	0.1007771371271	0.101653564651667
MitoG5047A	5046	G	A	0.0195102260495156	0.0199887387387387	0.0172975683128604	0.0178910273786934
rs3021087	5147	G	A	0.0439989235737352	0.0526463963963964	0.0506392579593883	0.0477094063431824
rs28643483	5250	T	C	0.000538213132400431	0.000563063063063063	0	0
rs28357986	5285	A	G	0.000269106566200215	0	0	0
c25_pos5361	5360	G	A	-	-	0.002256204562547	0.00216860937923556
MitoG5461A	5460	G	A	0.0484391819160387	0.0508164414414414	0.0448734018551015	0.0509623204120358
rs3902405	5465	T	C	0.00161463939720129	0	0.000501378791677112	0.00135538086202223
rs41366755	6371	C	T	0.0173573735199139	0.0144988738738739	0.0130358485836049	0.0159934941718623
rs1041840	6383	G	A	0.000538213132400431	0.00182995495495495	0.00100275758335422	0.000542152344808891
MitoG6735A	6734	G	A	0.00968783638320775	0.0105574324324324	0.00726999247931812	0.00813228517213337
MitoT6777C	6776	T	C	0.0431916038751346	0.0416666666666667	0.0463775382301329	0.0455407969639469
rs1978001	6989	A	G	0.00107642626480086	0.00168918918918919	0.000752068187515668	0.000271076172404446
MitoA7056G	7055	A	G	0.00538213132400431	0.00464527027027027	0.00501378791677112	0.00325291406885335
MitoA7769G	7768	A	G	0.0320236813778256	0.0322353603603604	0.0416144397092003	0.0365952832746002
MitoG8270A	8269	G	A	0.0211248654467169	0.0253378378378378	0.0205565304587616	0.0235836269991868
rs1116905	8428	C	T	0.000403659849300323	0.000140765765765766	0.00125344697919278	0
rs28461343	8450	T	C	0.000134553283100108	0.000422297297297297	0.000250689395838556	0.000271076172404446
rs1981459	8975	T	C	0.000403659849300323	0.000703828828828829	0.000501378791677112	0.000271076172404446
rs28358887	8994	G	A	0.0219321851453175	0.0199887387387387	0.0213085986462773	0.0195174844131201
rs28358268	9055	G	A	0.104144241119483	0.105433558558559	0.113812985710704	0.121984277582001
MitoA9073G	9072	A	G	0	0.000140765765765766	0.000250689395838556	0.000271076172404446
rs41521748	9090	T	C	0.000134553283100108	0.000563063063063063	0.000752068187515668	0.000271076172404446
MitoA9094G	9093	A	G	0.00632400430570506	0.00506756756756757	0.00376034093757834	0.00487937110328002
rs2298011	9180	A	G	0.00161463939720129	0.00239301801801802	0.002256204562547	0.00243968555164001
MitoT9699C	9698	T	C	0.104682454251884	0.105292792792793	0.117071947856606	0.121984277582001
MitoT9717C	9716	T	C	0.0207212055974166	0.018018018018018	0.0228127350213086	0.0192464082407156
MitoT9900C	9899	T	C	0.0164155005382131	0.0130912162162162	0.0132865379794435	0.0195174844131201
MitoT10035C	10034	T	C	0.000269106566200215	0.000422297297297297	0.000250689395838556	0.000813228517213337
rs3899188	10115	T	C	0.00376749192680301	0.00394144144144144	0.00275758335422412	0.00325291406885335
c25_pos10173	10172	G	A	0.00659311087190527	0.00675675675675676	0.00977688643770368	0.00623475196530225
MitoT10239C	10238	T	C	0.0388858988159311	0.0398367117117117	0.0338430684382051	0.0395771211710491
rs28673954	10370	T	C	0.000538213132400431	0.000281531531531532	0.000250689395838556	0
c25_pos10398	10397	A	G	0	0	0	0
MitoG10399A	10398	A	G	0.210441334768568	0.223676801801802	0.218851842567059	0.22255353754405
MitoT10464C	10463	T	C	0.0947255113024758	0.0978322072072072	0.0967661067936826	0.0940634318243426
MitoA10551G	10550	A	G	0.100914962325081	0.101632882882883	0.111807470543996	0.118189211168338
rs28358283	10819	A	G	0.00618945102260495	0.0049268018018018	0.0062672348959639	0.00515044727568447
MitoG11378A	11377	G	A	0.0170882669537137	0.0170326576576577	0.0152920531461519	0.0143670371374356
MitoT11486C	11485	T	C	0.0143972012917115	0.0159065315315315	0.0220606668337929	0.0189753320683112
rs41544217	11812	A	G	0.067545748116254	0.0751689189189189	0.073953371772374	0.067497966928707
rs28359168	11947	A	G	0.0177610333692142	0.0178772522522523	0.0162948107295061	0.0168067226890756
rs28359169	11969	G	A	0.00201829924650161	0.00253378378378378	0.002256204562547	0.00352399024125779
rs2853497	12007	G	A	0.0134553283100108	0.0146396396396396	0.0122837803960892	0.0149091894822445
MitoA12309G	12308	A	G	0.23762109795479	0.234515765765766	0.251942842817749	0.24695039306045
MitoG12631A	12630	G	A	0.00188374596340151	0.00168918918918919	0.00200551516670845	0.00108430468961778
rs28359173	12693	A	G	0.00363293864370291	0.00365990990990991	0.00175482577086989	0.0029818378964489
MitoT12706C	12705	C	T	0.0871905274488698	0.0876970720720721	0.0794685384808223	0.0864732989970182
rs2853500	12720	A	G	0.00121097954790097	0.00126689189189189	0.00175482577086989	0.00162645703442667
rs28477492	13095	T	C	0.00215285252960172	0.00140765765765766	0.00125344697919278	0.000542152344808891
MitoA13106G	13105	A	G	0.00928417653390743	0.00971283783783784	0.011281022812735	0.0119273515857956
MitoA13264G	13263	A	G	0.00511302475780409	0.00520833333333333	0.00451240912509401	0.00379506641366224
rs28604589	13269	A	G	0.00134553283100108	0.00126689189189189	0.00125344697919278	0.000542152344808891
rs28689638	13599	G	A	-	-	0	0.000813228517213337
MitoC13651T	13650	C	T	0.00511302475780409	0.0057713963963964	0.00451240912509401	0.00406614258606668
rs28359178	13708	G	A	0.11194833153929	0.119791666666667	0.114314364502382	0.106532935754947
rs41421644	13734	T	C	0.0127825618945102	0.0140765765765766	0.011281022812735	0.00894551368934671
rs28630861	13740	T	C	0.00914962325080732	0.00999436936936937	0.0150413637503134	0.0135538086202223
MitoA13781G	13780	A	G	0.0282561894510226	0.0287162162162162	0.0228127350213086	0.0241257793439957
MitoT13790C	13789	T	C	0.00148008611410118	0.00225225225225225	0.00125344697919278	0.00108430468961778
rs28359180	13803	A	G	0.00376749192680301	0.00365990990990991	0.002256204562547	0.0029818378964489
rs2853815	14365	G	C	0.0106297093649085	0.013795045045045	0.0107796440210579	0.0121984277582001
rs3135030	14470	T	C	0.0208557588805167	0.0182995495495495	0.0175482577086989	0.0214150176199512
rs28357676	14560	G	A	0.00215285252960172	0.00281531531531532	0.00325896214590123	0.00325291406885335
rs28357678	14668	C	T	0.000538213132400431	0.000703828828828829	0.00125344697919278	0.00135538086202223
rs3135031	14766	T	C	0.488159311087191	0.480152027027027	0.473050889947355	0.482244510707509
rs28357680	14783	T	C	0.00470936490850377	0.00647522522522523	0.00601654550012534	0.00894551368934671
MitoT14799C	14798	T	C	0.166980624327234	0.172297297297297	0.179744296816245	0.18107888316617
rs41553214	15218	A	G	0.0368675995694295	0.0409628378378378	0.0388568563549762	0.0352399024125779
c25_pos15347	15346	G	A	0.0017491926803014	0.000563063063063063	0.000752068187515668	0.000813228517213337
MitoC15536T	15535	C	T	0.000403659849300323	0.000140765765765766	0.000501378791677112	0.000542152344808891
rs28357372	15607	A	G	0.0898815931108719	0.0933277027027027	0.0927550764602657	0.0913526701002982
MitoA15759G	15758	A	G	0.00941872981700754	0.00886824324324324	0.0137879167711206	0.0157224179994578
MitoT15785C	15784	T	C	0.0102260495156082	0.0126689189189189	0.00777137127099524	0.00786120899972892
rs41383248	15907	A	G	0.0127825618945102	0.0140765765765766	0.0110303334168965	0.00894551368934671
MitoA15925G	15924	A	G	0.0690258342303552	0.0720720720720721	0.0634244171471547	0.0718351856871781
