# Supplementary material for: An original phylogenetic approach identified mitochondrial haplogroup T1a1 as inversely associated with breast cancer risk in BRCA2 mutation carriers
Source: Breast Cancer Res. 2015 Apr 25;17(1):61. doi: 10.1186/s13058-015-0567-2 (PMC4478717; doi:10.1186/s13058-015-0567-2)
Supplement: Additional file 4: — Absolute and relative frequencies of imputed haplogroups by population. Table containing absolute and relative frequencies of imputed haplogroups for BRCA1 and BRCA2 mutation carriers. [file 13058_2015_567_MOESM4_ESM.xlsx]

## Sheet: Feuil1
Additional File 4:
Absolute and relative frequencies of imputed haplogroups by population
Haplogroup	Cases in pop1	Controls in pop1	% of cases in pop1	% of controls in pop1	Cases in pop2	Controls in pop2	% of cases in pop2	% of controls in pop2
A	1	4	0.0146584579302257	0.0616048051748036	2	0	0.055005500550055	0
A2	2	2	0.0293169158604515	0.0308024025874018	1	1	0.0275027502750275	0.0297619047619048
A2e	2	0	0.0293169158604515	0	1	0	0.0275027502750275	0
A2k1	1	0	0.0146584579302257	0	-	-	-	-
A4b	1	1	0.0146584579302257	0.0154012012937009	2	3	0.055005500550055	0.0892857142857143
B4a1	2	0	0.0293169158604515	0	1	2	0.0275027502750275	0.0595238095238095
B4a1a	-	-	-	-	0	1	0	0.0297619047619048
B4b'd'e'j	1	1	0.0146584579302257	0.0154012012937009	2	2	0.055005500550055	0.0595238095238095
B4b1a3	1	0	0.0146584579302257	0	-	-	-	-
B4c	1	0	0.0146584579302257	0	-	-	-	-
C	9	11	0.131926121372032	0.16941321423071	2	1	0.055005500550055	0.0297619047619048
C1b3	1	0	0.0146584579302257	0	-	-	-	-
C4	2	1	0.0293169158604515	0.0154012012937009	2	2	0.055005500550055	0.0595238095238095
D4	3	5	0.0439753737906772	0.0770060064685045	2	3	0.055005500550055	0.0892857142857143
F1b1	0	3	0	0.0462036038811027	-	-	-	-
F3b1	-	-	-	-	1	0	0.0275027502750275	0
H	953	846	13.9695104075051	13.029416294471	487	425	13.3938393839384	12.6488095238095
H13a2b2	4	2	0.058633831720903	0.0308024025874018	4	5	0.11001100110011	0.148809523809524
H13b1	6	3	0.0879507475813544	0.0462036038811027	5	3	0.137513751375138	0.0892857142857143
H1ag1b	0	1	0	0.0154012012937009	1	0	0.0275027502750275	0
H1at	9	3	0.131926121372032	0.0462036038811027	6	9	0.165016501650165	0.267857142857143
H1au1b	1	0	0.0146584579302257	0	-	-	-	-
H1b1e	1	4	0.0146584579302257	0.0616048051748036	5	3	0.137513751375138	0.0892857142857143
H1bh	3	0	0.0439753737906772	0	2	1	0.055005500550055	0.0297619047619048
H1bm	1	4	0.0146584579302257	0.0616048051748036	0	1	0	0.0297619047619048
H1c	172	176	2.52125476399883	2.71061142769136	101	86	2.77777777777778	2.55952380952381
H1c14	-	-	-	-	1	1	0.0275027502750275	0.0297619047619048
H1e	83	81	1.21665200820874	1.24749730478977	51	43	1.4026402640264	1.2797619047619
H1j2	5	9	0.0732922896511287	0.138610811643308	4	3	0.11001100110011	0.0892857142857143
H1n1b	16	8	0.234535326883612	0.123209610349607	9	9	0.247524752475248	0.267857142857143
H1v1b	2	3	0.0293169158604515	0.0462036038811027	0	1	0	0.0297619047619048
H20b	0	1	0	0.0154012012937009	-	-	-	-
H2a	138	124	2.02286719437115	1.90974896041891	69	70	1.8976897689769	2.08333333333333
H2a1a	14	8	0.20521841102316	0.123209610349607	5	2	0.137513751375138	0.0595238095238095
H2a2b4	2	0	0.0293169158604515	0	1	2	0.0275027502750275	0.0595238095238095
H2a5	6	9	0.0879507475813544	0.138610811643308	8	7	0.22002200220022	0.208333333333333
H3	281	263	4.11902667839343	4.05051594024334	155	152	4.26292629262926	4.52380952380952
H3b1	10	11	0.146584579302257	0.16941321423071	9	8	0.247524752475248	0.238095238095238
H3q	2	4	0.0293169158604515	0.0616048051748036	1	0	0.0275027502750275	0
H3s	5	2	0.0732922896511287	0.0308024025874018	6	2	0.165016501650165	0.0595238095238095
H41a	20	21	0.293169158604515	0.323425227167719	12	18	0.33003300330033	0.535714285714286
H4a	8	14	0.117267663441806	0.215616818111813	7	9	0.192519251925193	0.267857142857143
H5a	160	157	2.34535326883612	2.41798860311104	63	72	1.73267326732673	2.14285714285714
H5a1c1	2	3	0.0293169158604515	0.0462036038811027	0	1	0	0.0297619047619048
H5q	0	1	0	0.0154012012937009	1	0	0.0275027502750275	0
H65a	6	9	0.0879507475813544	0.138610811643308	4	2	0.11001100110011	0.0595238095238095
H6a1a1	6	6	0.0879507475813544	0.0924072077622054	2	5	0.055005500550055	0.148809523809524
H6a1b3a	5	3	0.0732922896511287	0.0462036038811027	3	2	0.0825082508250825	0.0595238095238095
H7d3	5	4	0.0732922896511287	0.0616048051748036	1	2	0.0275027502750275	0.0595238095238095
HV	1470	1400	21.5479331574318	21.5616818111813	744	703	20.4620462046205	20.922619047619
HV2a	5	3	0.0732922896511287	0.0462036038811027	1	10	0.0275027502750275	0.297619047619048
HV7	1	1	0.0146584579302257	0.0154012012937009	1	1	0.0275027502750275	0.0297619047619048
J1	4	2	0.058633831720903	0.0308024025874018	4	1	0.11001100110011	0.0297619047619048
J1b	3	7	0.0439753737906772	0.107808409055906	2	1	0.055005500550055	0.0297619047619048
J1b1	4	4	0.058633831720903	0.0616048051748036	0	1	0	0.0297619047619048
J1b1a	55	57	0.806215186162416	0.877868473740952	19	26	0.522552255225523	0.773809523809524
J1c	367	361	5.37965406039285	5.55983366702603	198	177	5.44554455445545	5.26785714285714
J1c1	43	57	0.630313690999707	0.877868473740952	30	21	0.825082508250825	0.625
J1c1b1a	9	8	0.131926121372032	0.123209610349607	6	0	0.165016501650165	0
J1c2b1	1	1	0.0146584579302257	0.0154012012937009	1	1	0.0275027502750275	0.0297619047619048
J1c2f	6	7	0.0879507475813544	0.107808409055906	0	2	0	0.0595238095238095
J1c5f	4	3	0.058633831720903	0.0462036038811027	1	7	0.0275027502750275	0.208333333333333
J1c8	23	17	0.337144532395192	0.261820421992915	9	6	0.247524752475248	0.178571428571429
J2a	72	79	1.05540897097625	1.21669490220237	40	32	1.1001100110011	0.952380952380952
J2b1	39	37	0.571679859278804	0.569844447866934	31	14	0.852585258525853	0.416666666666667
K	0	1	0	0.0154012012937009	-	-	-	-
K1	235	221	3.44473761360305	3.4036654859079	142	143	3.90539053905391	4.25595238095238
K1a12	3	0	0.0439753737906772	0	3	3	0.0825082508250825	0.0892857142857143
K1a17a	1	3	0.0146584579302257	0.0462036038811027	-	-	-	-
K1a1b	185	208	2.71181471709176	3.20344986908979	100	121	2.75027502750275	3.60119047619048
K1a1b2a1	9	7	0.131926121372032	0.107808409055906	6	4	0.165016501650165	0.119047619047619
K1a2c	0	2	0	0.0308024025874018	0	2	0	0.0595238095238095
K1a4	33	34	0.483729111697449	0.523640843985831	15	10	0.412541254125412	0.297619047619048
K1a4a1	58	64	0.850190559953093	0.985676882796858	55	44	1.51265126512651	1.30952380952381
K1a4a1d	1	0	0.0146584579302257	0	1	0	0.0275027502750275	0
K1c1	43	34	0.630313690999707	0.523640843985831	13	18	0.357535753575358	0.535714285714286
K1c1d	3	2	0.0439753737906772	0.0308024025874018	2	0	0.055005500550055	0
K2	146	118	2.14013485781296	1.81734175265671	83	69	2.28272827282728	2.05357142857143
K2a3a1	3	2	0.0439753737906772	0.0308024025874018	1	0	0.0275027502750275	0
L0	-	-	-	-	3	2	0.0825082508250825	0.0595238095238095
L0a	1	0	0.0146584579302257	0	1	0	0.0275027502750275	0
L0a2	2	1	0.0293169158604515	0.0154012012937009	-	-	-	-
L0d3	1	1	0.0146584579302257	0.0154012012937009	-	-	-	-
L1b1	7	10	0.10260920551158	0.154012012937009	1	0	0.0275027502750275	0
L1c1d	-	-	-	-	1	1	0.0275027502750275	0.0297619047619048
L2	0	1	0	0.0154012012937009	-	-	-	-
L2a1	18	13	0.263852242744063	0.200215616818112	5	10	0.137513751375138	0.297619047619048
L2a1a	1	0	0.0146584579302257	0	-	-	-	-
L2a1c	5	7	0.0732922896511287	0.107808409055906	1	0	0.0275027502750275	0
L2a1n	-	-	-	-	1	1	0.0275027502750275	0.0297619047619048
L3	0	2	0	0.0308024025874018	5	0	0.137513751375138	0
L3'4	2	0	0.0293169158604515	0	4	3	0.11001100110011	0.0892857142857143
L3d	1	0	0.0146584579302257	0	1	0	0.0275027502750275	0
L3e'i'k'x	3	4	0.0439753737906772	0.0616048051748036	2	1	0.055005500550055	0.0297619047619048
L3e1c	1	1	0.0146584579302257	0.0154012012937009	1	1	0.0275027502750275	0.0297619047619048
M	16	24	0.234535326883612	0.369628831048822	15	22	0.412541254125412	0.654761904761905
M11	1	0	0.0146584579302257	0	-	-	-	-
M33a1b	1	0	0.0146584579302257	0	-	-	-	-
M8a	0	1	0	0.0154012012937009	-	-	-	-
N	6	7	0.0879507475813544	0.107808409055906	2	1	0.055005500550055	0.0297619047619048
N1	9	9	0.131926121372032	0.138610811643308	10	11	0.275027502750275	0.327380952380952
N1a	1	1	0.0146584579302257	0.0154012012937009	2	0	0.055005500550055	0
N1a1	20	17	0.293169158604515	0.261820421992915	7	7	0.192519251925193	0.208333333333333
N1a1b	41	48	0.600996775139255	0.739257662097644	8	10	0.22002200220022	0.297619047619048
N1b1b	58	56	0.850190559953093	0.862467272447251	28	34	0.77007700770077	1.01190476190476
N2	3	0	0.0439753737906772	0	-	-	-	-
N9a1	1	0	0.0146584579302257	0	-	-	-	-
R	26	31	0.381119906185869	0.477437240104728	22	13	0.605060506050605	0.386904761904762
R0a2b	3	0	0.0439753737906772	0	1	0	0.0275027502750275	0
R1	7	3	0.10260920551158	0.0462036038811027	5	5	0.137513751375138	0.148809523809524
R1a1a	1	0	0.0146584579302257	0	-	-	-	-
R2	-	-	-	-	1	1	0.0275027502750275	0.0297619047619048
T	40	30	0.58633831720903	0.462036038811027	20	18	0.55005500550055	0.535714285714286
T1a1	111	83	1.62708883025506	1.27829970737718	49	70	1.34763476347635	2.08333333333333
T1a1e	1	0	0.0146584579302257	0	-	-	-	-
T2	179	180	2.62386396951041	2.77221623286616	102	78	2.80528052805281	2.32142857142857
T2b	266	296	3.89914980944005	4.55875558293547	151	126	4.15291529152915	3.75
T2b6a	0	3	0	0.0462036038811027	1	2	0.0275027502750275	0.0595238095238095
T2b7a	10	14	0.146584579302257	0.215616818111813	7	6	0.192519251925193	0.178571428571429
T2c1c1	4	2	0.058633831720903	0.0308024025874018	3	1	0.0825082508250825	0.0297619047619048
T2c1d2	0	1	0	0.0154012012937009	-	-	-	-
T2d1	3	1	0.0439753737906772	0.0154012012937009	1	4	0.0275027502750275	0.119047619047619
T2g	10	9	0.146584579302257	0.138610811643308	7	5	0.192519251925193	0.148809523809524
U	321	265	4.70536499560246	4.08131834283074	151	132	4.15291529152915	3.92857142857143
U1c	1	0	0.0146584579302257	0	9	0	0.247524752475248	0
U2d2	3	4	0.0439753737906772	0.0616048051748036	1	2	0.0275027502750275	0.0595238095238095
U2e	85	83	1.24596892406919	1.27829970737718	35	31	0.962596259625963	0.922619047619048
U2e1b1	4	9	0.058633831720903	0.138610811643308	4	0	0.11001100110011	0
U3a1	47	38	0.68894752272061	0.585245649160635	17	31	0.467546754675468	0.922619047619048
U3b1b	3	6	0.0439753737906772	0.0924072077622054	-	-	-	-
U4b1a2	5	7	0.0732922896511287	0.107808409055906	4	2	0.11001100110011	0.0595238095238095
U4d2	4	4	0.058633831720903	0.0616048051748036	-	-	-	-
U5a1	120	134	1.75901495162709	2.06376097335592	68	56	1.87018701870187	1.66666666666667
U5a1a1	78	72	1.14335971855761	1.10888649314647	37	31	1.01760176017602	0.922619047619048
U5a1a2b	3	3	0.0439753737906772	0.0462036038811027	4	1	0.11001100110011	0.0297619047619048
U5a1a2b1	1	2	0.0146584579302257	0.0308024025874018	-	-	-	-
U5a1b1c	6	4	0.0879507475813544	0.0616048051748036	1	0	0.0275027502750275	0
U5a2a1a	0	2	0	0.0308024025874018	-	-	-	-
U5b	218	207	3.19554382878921	3.18804866779609	136	116	3.74037403740374	3.45238095238095
U5b2a1a2	6	5	0.0879507475813544	0.0770060064685045	3	3	0.0825082508250825	0.0892857142857143
U5b3g	4	3	0.058633831720903	0.0462036038811027	1	1	0.0275027502750275	0.0297619047619048
U6	14	12	0.20521841102316	0.184814415524411	9	11	0.247524752475248	0.327380952380952
U7	-	-	-	-	9	8	0.247524752475248	0.238095238095238
U8a	22	14	0.322486074464966	0.215616818111813	14	9	0.385038503850385	0.267857142857143
U8b	1	5	0.0146584579302257	0.0770060064685045	3	2	0.0825082508250825	0.0595238095238095
V3b	1	2	0.0146584579302257	0.0308024025874018	1	0	0.0275027502750275	0
W	92	87	1.34857812958077	1.33990451255198	51	47	1.4026402640264	1.39880952380952
W3a1	18	20	0.263852242744063	0.308024025874018	12	10	0.33003300330033	0.297619047619048
X	2	4	0.0293169158604515	0.0616048051748036	3	3	0.0825082508250825	0.0892857142857143
X2	58	31	0.850190559953093	0.477437240104728	20	26	0.55005500550055	0.773809523809524
X2a2	1	0	0.0146584579302257	0	-	-	-	-
X2b'd	55	55	0.806215186162416	0.84706607115355	24	23	0.66006600660066	0.68452380952381
X2b7	8	7	0.117267663441806	0.107808409055906	3	6	0.0825082508250825	0.178571428571429
X2g	1	1	0.0146584579302257	0.0154012012937009	-	-	-	-
X3	1	3	0.0146584579302257	0.0462036038811027	1	0	0.0275027502750275	0
