# Supplementary material for: An original phylogenetic approach identified mitochondrial haplogroup T1a1 as inversely associated with breast cancer risk in BRCA2 mutation carriers
Source: Breast Cancer Res. 2015 Apr 25;17(1):61. doi: 10.1186/s13058-015-0567-2 (PMC4478717; doi:10.1186/s13058-015-0567-2)
Supplement: Additional file 5: — Correlated evolution index for all non-monomorphic sites observed in short haplotype sequences of subclade T. Table containing correlated evolution index for all non-monomorphic sites observed in short haplotypes sequences of subclade T. [file 13058_2015_567_MOESM5_ESM.xlsx]

## Sheet: Feuil1
Additional File 5 :
Correlated evolution index for all non-monomorphic sites observed in short haplotype sequences of subclade T.
Sites with highest index are the most likely to be susceptibility sites.
SNP	Site	Direction	Correlated evolution index
MitoG3012A	site 4	A→G	-0.270321497267
		G→A	-0.101183657885
MitoC3595T	site 9	C→T	-0.101183657885
		T→C	-0.270321497267
MitoG3916A	site 11	A→G	-0.270321497267
		G→A	-0.101183657885
rs1599988	site 14	C→T	-0.101183657885
		T→C	-0.270321497267
MitoA4918G	site 19	A→G	-0.270321497267
		G→A	-0.101183657885
rs3021087	site 21	A→G	-0.231901085282
		G→A	-0.101183657885
MitoG5461A	site 23	A→G	-0.270321497267
		G→A	-0.101183657885
rs2298011	site 41	A→G	-0.101183657885
		G→A	-0.270321497267
MitoT9900C	site 44	C→T	-0.270321497267
		T→C	0.390225276823
MitoG10399A	site 51	A→G	-0.101183657885
		G→A	-0.270321497267
MitoT10464C	site 52	C→T	-0.101183657885
		T→C	-0.270321497267
rs41544217	site 57	A→G	-0.101183657885
		G→A	0.324180220947
rs2853497	site 60	A→G	-0.270321497267
		G→A	-0.101183657885
MitoT12706C	site 64	C→T	-0.101183657885
		T→C	-0.270321497267
rs28477492	site 66	C→T	-0.270321497267
		T→C	-0.101183657885
MitoA13106G	site 67	A→G	-0.101183657885
		G→A	-0.270321497267
rs28604589	site 69	A→G	-0.101183657885
		G→A	-0.270321497267
rs28359178	site 72	A→G	-0.270321497267
		G→A	0.31806032837
rs28357676	site 80	A→G	-0.270321497267
		G→A	-0.101183657885
MitoT14799C	site 84	C→T	-0.270321497267
		T→C	-0.101183657885
rs28357372	site 88	A→G	-0.270321497267
		G→A	-0.101183657885
